# Supplementary material for: Four New Unusual Pentacyclic Triterpenoids from the Roots of Jasminum sambac (L.) Ait
Source: Molecules. 2023 Jun 29;28(13):5097. doi: 10.3390/molecules28135097 (PMC10343477; doi:10.3390/molecules28135097)
Supplement: Supplementary file 1 [file molecules-28-05097-s001.zip]

Archive with 1 entries (1 files):
- molecules-2430080-supplementary.pdf
